# Supplementary material for: Risk of Global External Cereals Supply under the Background of the COVID-19 Pandemic: Based on the Perspective of Trade Network
Source: Foods. 2021 May 23;10(6):1168. doi: 10.3390/foods10061168 (PMC8246323; doi:10.3390/foods10061168)
Supplement: Supplementary file 1 [file foods-10-01168-s001.zip]

Archive with 1 entries (1 files):
- foods-1211022-supplementary.pdf
